# Supplementary material for: Does Vaginal Cuff Creation and Avoidance of a Uterine Manipulator Improve the Prognosis of Total Laparoscopic Radical Hysterectomy for Early Cervical Cancer? A Retrospective Multicenter Study
Source: Cancers (Basel). 2022 Sep 9;14(18):4389. doi: 10.3390/cancers14184389 (PMC9497318; doi:10.3390/cancers14184389)
Supplement: Supplementary file 1 [file cancers-14-04389-s001.zip]

Archive with 1 entries (1 files):
- cancers-1833759-supplementary video S1.mp4
